# Supplementary material for: Effects of Vernix Caseosa on Cesarean Skin Incision: A Double-Blind Study
Source: J Clin Med. 2025 Feb 25;14(5):1527. doi: 10.3390/jcm14051527 (PMC11900010; doi:10.3390/jcm14051527)
Supplement: Supplementary file 1 [file jcm-14-01527-s001.zip]

Archive with 1 entries (1 files):
- jcm-3437082-supplementary.pdf
